# Supplementary material for: Quality Evaluation of Fresh Pasta Fortified with Sourdough Containing Wheat Germ and Wholemeal Semolina
Source: Foods. 2023 Jul 8;12(14):2641. doi: 10.3390/foods12142641 (PMC10378388; doi:10.3390/foods12142641)
Supplement: Supplementary file 1 [file foods-12-02641-s001.zip]

Archive with 2 entries (2 files):
- foods-2486155-supplementary figures.pdf
- foods-2486155-supplementary tables.pdf
